# Supplementary material for: N-acetyl-L-cysteine Improves the Developmental Competence of Bovine Oocytes and Embryos Cultured In Vitro by Attenuating Oxidative Damage and Apoptosis
Source: Antioxidants (Basel). 2021 May 27;10(6):860. doi: 10.3390/antiox10060860 (PMC8229896; doi:10.3390/antiox10060860)
Supplement: Supplementary file 1 [file antioxidants-10-00860-s001.zip]

Archive with 1 entries (1 files):
- antioxidants-1230593-supplementary.pdf
